# Supplementary material for: Molecular architecture of the SYCP3 fibre and its interaction with DNA
Source: Open Biol. 2019 Oct 16;9(10):190094. doi: 10.1098/rsob.190094 (PMC6833220; doi:10.1098/rsob.190094)
Supplement: Coordinate Shifts [file rsob190094supp2.zip]

Archive with 21 entries (20 files):
- tomo_02_1-4.mod
- __MACOSX/
- __MACOSX/._tomo_02_1-4.mod
- tomo_06_1-4.mod
- __MACOSX/._tomo_06_1-4.mod
- tomo_07_1-4.mod
- __MACOSX/._tomo_07_1-4.mod
- tomo_09_1-4.mod
- __MACOSX/._tomo_09_1-4.mod
- tomo_11_1-4.mod
- __MACOSX/._tomo_11_1-4.mod
- tomo_12_1-4.mod
- __MACOSX/._tomo_12_1-4.mod
- tomo_13_1-4.mod
- __MACOSX/._tomo_13_1-4.mod
- tomo_15_1-4.mod
- __MACOSX/._tomo_15_1-4.mod
- tomo_16_1-4.mod
- __MACOSX/._tomo_16_1-4.mod
- tomo_17_1-4.mod
- __MACOSX/._tomo_17_1-4.mod
